# Supplementary material for: Induction of memory-like dendritic cell responses in vivo
Source: Nat Commun. 2019 Jul 4;10:2955. doi: 10.1038/s41467-019-10486-5 (PMC6609631; doi:10.1038/s41467-019-10486-5)
Supplement: Supplementary file 4 — Source Data [file 41467_2019_10486_MOESM4_ESM.xlsx]

## Sheet: Figure 1
Fig 1a							Fig 1b							Fig 1C
CD103+ DCs							CD11b+ DCs							Days Post-Infection	H99										H99γ
Day 7		Day 14		Day 20			Day 7		Day 14		Day 20				M1	M2	M3	M4	M5	M6	M7	M8	M9	M10	M1	M2	M3	M4	M5	M6	M7	M8	M9	M10
H99	H99γ	H99	H99γ	H99	H99γ		H99	H99γ	H99	H99γ	H99	H99γ		0	17	19	19	18	18	18	17	19	18	19	18	19	18	19	18	18	18	19	16	18
13099	2078	149446	439911	23254	40559		219435	2747704	1439792	1815217	4186738	2415800		3	18	19	19	17	18	19	18	17	17	19	19	18	17	17	19	18	17	19	16	18
43585	7011	40777	45532	16945	16579		362356	3706785	10989730	2907998	1705991	2541470		6	18	19	19	16	19	19	19	18	18	19	18	19	18	18	19	18	19	19	17	19
7226	9018	34617	134163				184747	3084420	4778035	4638767				9	19	20	18	18	18	18	19	19	18	19	19	19	19	20	19	19	19	19	18	20
														12	18	20	20	18	18	16	19	20	19	18	19	20	19	19	19	18	19	19	18	18
														15	19	19	20	18	19	13	19	20	18	19	18	19	19	19	19	19	19	20	19	20
														18	19	21	20	16	19		19	19	18	20	19	20	18	20	19	19	20	20	19	19
														20	20	20	20	15	20		19	19	18	21	18	22	20	21	19	19	20	19	20	21
Fig 1D							Fig 1E							Fig 1F
Day 7		Day 14		Day 20			Day 7		Day 14		Day 20			Day 7		Day 14		Day 20
Lung							Brain							Spleen
H99	H99γ	H99	H99γ	H99	H99γ		H99	H99γ	H99	H99γ	H99	H99γ		H99	H99γ	H99	H99γ	H99	H99γ
414000	493000	13800000	66700	92000000	0		0	45	0	0	14300	0		0	30	120	0	18000	0
2600000	278000	6000000	18900	172000000	842000		5	0	0	0	1000	0		0	20	20	0	48000	20
1850000	34700	2000000	4000	7000000	11000		0	0	0	2.5	140000	0		0	0	0	0	0	0
32600	213000	3200000	4600	37000000	0		0	0	7.5	0	51300	228		0	0	10	0	12000	0
1380000	430000	2670000	22000	112000000	0		2.5	0	0	0	800	50		390	0	0	0	114000	0
780000	307000	1200000	2000	40500000	4440		5	145	403	0	17500	0		190	0	350	130	73000	0
770000	610000	5000000	600	56000000	0		7.5	0	2.5	0	2800	0		0	0	20	60	25000	0
2010000	1580000	15100000	1400	84500000	11200		2.5	37.5	15	480	12300	0		0	0	0	1210	16000	0
610000	440000	6700000	44000	22000000	200		0	0	0	0	3250	7.5		0	190	0	20	2220	0
500000	461000	8600000	60000		0		2.5	0	0	0		128		0	130	1290	10		0
740000	1330000	10000000	260000				7.5	138	2.5	2.5				0	0	10	140
370000	1470000	14400000	400				0	25	2	0				0	0	170	0

## Sheet: Figure 2A
FIGURE 2A
											FOLD CHANGE
CT	Day 5	GAPDH	IFNg	NOS2	IL-17a	TNFa	CXCL9	CXCL10				Day 5			Day 7			Day 14
EX1	H99	26.96	33.38	27.77	32.71	26.49	27.87	28.11			IFNg	5.35171	1.6529	3.44618	7.18506	3.93128	4.90754	3.44618	8.57419	6.82108
	H99	26.83	33.89	27.27	33.23	26.44	27.92	28.15			NOS2	188.707	150.123	96.3358	25.7232	2.13613	10.5195	1.25266	-4.83998	-1.43893
EX2	H99	27.56	33.64	32.8	36.12	23.88	27.87	27.25			IL-17a	16.7955	4.31691	1.77768	8.81524	10.6295	7.38706	11.5915	11.5115	6.02099
	H99	27.42	33.3	32.3	35.77	23.82	27.63	26.8			TNF-a	2.13613	-1.21841	-1.44393	1.95206	-1.3333	1.28343	6.47554	3.89062	4.89056
EX3	H99	28.09	33.49	32.83	35.66	25.12	30.54	28.84			CXCL9	11.7533	4.75683	12.8171	3.27161	1.78386	2.39496	2.40327	-1.16473	1.93187
	H99	28.48	34.22	33.21	35.62	24.85	30.35	28.71			CXCL10	34.2968	6.23332	15.0846	2.62988	1.82766	1.02101	2.69447	-1.32409	2.0209
EX1	H99g	25.56	30.44	28.13	30.23	23.99	26.72	26.89
	H99g	25.47	30.81	27.48	30.05	23.88	26.69	26.86
EX2	H99g	25.16	30.35	23.5	31.73	22.14	23.47	22.21
	H99g	25.59	30.91	22.91	31.71	21.9	23.3	22.33
EX3	H99g	25.79	29.47	23.99	32.47	23.03	24.2	22.3
	H99g	25.61	29.5	23.7	31.98	22.83	24.16	22.25
CT	Day 7	GAPDH	IFNg	NOS2	IL-17a	TNFa	CXCL9	CXCL10
EX1	H99	26.4	29.79	27.01	33.37	24.72	25.29	23.87
	H99	26.07	29.86	26.86	33.79	24.77	25.31	23.94
EX2	H99	27.38	29.36	27.08	32.35	23.21	25.25	22.88
	H99	27.69	29.51	26.74	32.53	23.16	25.22	22.73
EX3	H99	27.72	27.87	31	26.41	26.72	25.8	25.09
	H99	28.02	26.74	31.07	27.25	26.49	25.54	24.72
EX1	H99g	25.92	27.13	22	30.27	23.56	23.41	22.24
	H99g	26.1	26.38	22.05	30.16	23.55	23.32	22.33
EX2	H99g	27.67	27.03	26.16	29.31	23.9	24.63	22.03
	H99g	27.71	28.2	25.78	29.06	23.61	24.48	22.15
EX3	H99g	28.6	26.16	28.29	25.09	27.25	25.47	25.9
	H99g	29.06	25.78	28.91	24.72	27.16	25.27	25.77
CT	Day 14	GAPDH	IFNg	NOS2	IL-17a	TNFa	CXCL9	CXCL10
EX1	H99	27.96	33.65	26.89	34.2	25.99	27.49	27.73
	H99	28.15	33.54	26.47	34.47	25.83	27.51	27.4
EX2	H99	27.82	34.01	27.37	33.77	26.37	27.7	27.62
	H99	28.89	34.09	26.84	33.41	26.25	27.69	27.55
EX3	H99	28.26	33.38	27.77	32.71	26.49	27.87	28.11
	H99	28.38	33.89	27.27	33.23	26.44	27.92	28.15
EX1	H99g	28	31.38	26.07	30.41	23.06	25.81	25.78
	H99g	27.3	31.43	25.83	30.38	22.56	25.85	25.68
EX2	H99g	27.25	30.05	28.17	29.19	23.42	26.94	27.1
	H99g	27.53	29.92	28.13	29.01	23.35	26.96	26.95
EX3	H99g	28.03	30.44	28.13	30.23	23.99	26.72	26.89
	H99g	28.13	30.81	27.48	30.05	23.88	26.69	26.86

## Sheet: Figure 2B
FIGURE 2B
											FOLD CHANGE
CT	Day 5	GAPDH	Arg1	FIZZ1	IL-4	IL-13	CD206	YM-1				Day 5			Day 7			Day 14
EX1	H99	26.96	27.58	24.38	36.5	35.44	26.65	22.58			Arg-1	1.41421	-1.08674	-1.34723	-3.41054	-3.11666	-3.5801	-76.3735	-229.922	-97.3426
	H99	26.83	27.54	24.77	39.21	34.87	26.62	22.51			FIZZ1	-2.79917	-6.49802	-5.42642	-24.5049	-5.91755	-17.2677	-27.9543	-64.4451	-47.6697
EX2	H99	27.56	27.17	24.45	39.01	34.93	24.85	19.69			IL4	-1.27899	-4.40762	-5.04551	13.7847	9.31787	12.8616	-77.9783	-141.044	-49.3507
	H99	27.42	27.09	24.11	39.32	34.78	24.42	19.57			IL-13	-6.47554	-10.0213	-3.4822	2.12138	4.21344	3.71922	-12.5534	-32.1111	-20.6776
EX3	H99	28.09	29.47	25.56	39.48	37.63	26.44	22.17			CD206	-4.19887	-3.94493	-12.2101	-12.7286	-5.65685	-6.32033	-1.93187	-3.54307	-2.07772
	H99	28.48	29.09	25.08	38.78	38.64	26.02	22.2			YM-1	-5.33319	-5.89708	-33.1285	-36.3781	-44.4774	-38.1867	-7.67411	-27.6652	-20.6061
EX1	H99g	25.56	25.82	24.72	36.59	36.16	27.44	23.62
	H99g	25.47	25.54	24.64	37.07	36.78	27.21	23.54
EX2	H99g	25.16	25.01	24.83	39.19	35.71	24.45	20.12
	H99g	25.59	25.26	24.9	39.19	36.42	24.55	20.03
EX3	H99g	25.79	27.18	25.22	38.88	37.33	27.5	24.64
	H99g	25.61	27.07	25.13	38.87	37.37	27.01	24.66
CT	Day 7	GAPDH	Arg1	FIZZ1	IL-4	IL-13	CD206	YM-1
EX1	H99	26.4	23.33	22.29	35.26	32.63	25.53	19.46
	H99	26.07	23.21	22.14	34.74	32.3	25.25	19.47
EX2	H99	27.38	26.12	25.17	34.79	32.96	25.84	21.54
	H99	27.69	25.68	24.84	34.79	33.16	26.58	21.32
EX3	H99	27.72	27.28	24.72	32.29	26.72	29.27	26.25
	H99	28.02	29.19	25.49	31.46	26.49	29.28	26.19
EX1	H99g	25.92	24.86	26.5	30.92	31.39	29.02	24.5
	H99g	26.1	24.77	26.71	31.06	30.92	28.65	24.35
EX2	H99g	27.67	27.65	27.76	31.58	31.11	29.15	27.2
	H99g	27.71	27.74	27.69	31.87	31.17	28.58	26.92
EX3	H99g	28.6	31	30.32	29.47	25.8	33.06	32.7
	H99g	29.06	31.07	30.03	28.83	25.54	32.73	32.17
CT	Day 14	GAPDH	Arg1	FIZZ1	IL-4	IL-13	CD206	YM-1
EX1	H99	27.96	22.33	22.09	31.02	31.38	25.43	18.74
	H99	28.15	22.09	22.03	31.25	31.25	25.19	18.26
EX2	H99	27.82	23.59	22.39	30.74	31.23	26.13	19.92
	H99	28.89	23.06	21.67	30.99	30.92	26.18	19.65
EX3	H99	28.26	23.04	21.93	32.12	30.19	25.51	18.4
	H99	28.38	22.6	21.05	32.09	30.43	25.81	18.34
EX1	H99g	28	28.33	26.62	36.62	34.63	26.16	21.18
	H99g	27.3	27.79	26.3	37.41	34.49	25.55	20.89
EX2	H99g	27.25	30.31	27.05	36.85	34.9	26.64	23.87
	H99g	27.53	30.1	27.1	37.23	35.33	27.39	23.35
EX3	H99g	28.03	29.23	26.87	38.09	34.52	26.24	22.61
	H99g	28.13	29.14	26.78	36.89	34.36	26.71	22.38

## Sheet: Figure 2C
FIGURE 2C
	NOS2/Arg1
	H99 d5	H99g d5	H99 d7	H99g d7	H99 D14	H99g d14
	0.0748424	9.71356	0.0788361	6.9163	0.0451228	4.31691
	0.023357	3.81055	0.0496546	3.3058	0.0874741	4.15544
	0.0587202	7.83536	0.143587	5.40764	0.0384733	2.60268

## Sheet: Figure 2D
FIGURE 2D
	CXCL9/FIZZ1
	H99 d5	H99g d5	H99 d7	H99g d7	H99 D14	H99g d14
	0.0399683	1.37078	0.117848	9.44794	0.0230355	1.54756
	0.0902456	2.78949	0.852635	9.00047	0.019709	1.09051
	0.0286564	1.99308	0.675955	27.9543	0.0118006	1.08673

## Sheet: Figure3A
FIGURE 3A
										FOLD CHANGE
CT	UC	GAPDH	NOS2	IL-17a	TNFa	CXCL9	CXCL10				uc			Day 1			Day 3
EX1	HK H99g	29.85	25.25	29.36	30.26	32.5	34.19			NOS2	1.62451	-1.16878	-1.37078	13.9288	9.31787	6.00016	98.36	95.6703	93.3773
	HK H99g	29.75	25.16	30.51	30.12	32.19	34.31			IL-17a	6.04189	11.3924	2.23457	7.46426	13.4543	11.1967	2.77984	1.12117	1.05702
EX2	HK H99g	28.75	34.08	37.59	25.99	32	30.91			TNF-a	-1.04972	1.44393	-1.12117	1.09429	-1.74715	1.68763	-2.09943	-1.31494	-3.78423
	HK H99g	29.07	33.42	36.73	25.58	31.65	29.42			CXCL9	2.83825	2.23457	1.21841	19.7667	17.6917	16.3362	33.942	47.5048	44.1702
EX3	HK H99g	29.24	25.8	30.11	25.89	32.29	29.02			CXCL10	1.71713	2.95878	1.16473	10.091	9.22149	7.1602	9.57983	34.2968	36.5044
	HK H99g	29.31	25.74	29.96	25.15	31.46	29.27
EX1	H99g	31.28	25.82	28.47	31.69	31.89	34.3
	H99g	30.76	25.63	28.65	31.27	32.23	35.08
EX2	H99g	29.18	34.48	34.07	25.79	31.07	29.07
	H99g	29.44	34.27	34.03	25.52	31.06	28.93
EX3	H99g	28.65	25.47	28.16	24.77	31.14	27.89
	H99g	28.49	25.57	28.18	25.19	30.63	28.55
CT	Day 1	GAPDH	NOS2	IL-17a	TNFa	CXCL9	CXCL10
EX1	HK H99g	31.21	35.34	33.3	27.5	32.62	30.69
	HK H99g	31.13	34.87	33.74	27.38	32.41	30.71
EX2	HK H99g	30.52	35.12	38.69	27.64	32.45	31.06
	HK H99g	30.14	34.5	38.35	27.49	32.48	31
EX3	HK H99g	31.8	33.88	32.17	26.03	31.79	29.7
	HK H99g	31.42	33.73	32.38	25.8	31.45	30.45
EX1	H99g	30.11	30.18	29.81	26.11	27.45	26.37
	H99g	29.94	30.14	29.14	26.22	26.68	26.07
EX2	H99g	28.69	29.11	33.1	27.13	26.76	26.38
	H99g	28.73	29.83	33.2	26.37	26.64	26.03
EX3	H99g	31.55	30.87	27.47	24.39	27.05	26.39
	H99g	30.19	30.09	28.63	24.45	26.65	26.6
CT	Day 3	GAPDH	NOS2	IL-17a	TNFa	CXCL9	CXCL10
EX1	HK H99g	30.55	34.55	38.15	27.79	33.45	31.54
	HK H99g	30.61	34.95	38.15	27.53	32.13	31.86
EX2	HK H99g	29.82	34.55	28.05	29.71	33.3	33.88
	HK H99g	30.02	34.95	28.95	30.09	33.76	32.85
EX3	HK H99g	29.55	33.65	30.79	26.95	33.67	32.61
	HK H99g	29.54	33.54	30.45	26.33	33.23	33.31
EX1	H99g	29.07	26.58	35.01	27.16	26.12	26.35
	H99g	28.95	26.54	35.2	27.16	26.15	27.39
EX2	H99g	28.13	26.03	26.1	28.37	25.77	26.22
	H99g	27.19	25.79	26.05	27.7	25.63	25.79
EX3	H99g	28.51	25.92	29.29	27.79	27.7	26.6
	H99g	28.7	26.3	29.91	27.45	26.39	27.06

## Sheet: Figure 3B
FIGURE 3B
											FOLD CHANGE
CT	UC	GAPDH	Arg1	FIZZ1	IL-4	IL-13	CD206	YM-1				UC			Day 1			Day 3
EX1	HK H99g	29.85	27.39	30.86	39.22	35.09	35.23	32.13			Arg-1	1.27899	-1.21841	-1.39959	4.64282	3.65533	1.33793	117.376	49.3507	93.7015
	HK H99g	29.75	27	31.02	37.57	35.17	34.75	32.86			FIZZ1	1.28343	1.22689	-1.07177	-3.56771	-4.30198	-7.53357	-6.47554	-3.97237	-6.16884
EX2	HK H99g	28.75	35.38	29.77	35.83	35.38	30.08	29.08			IL4	1.75321	1.83401	1.46917	0	0	0	1.01748	14.6721	12.4235
	HK H99g	29.07	34.52	30.67	36.17	35.48	29.27	28.28			IL-13	1.85961	1.44393	1.01396	3.75809	2.25793	2.73208	4.72397	1.77768	3.03143
EX3	HK H99g	29.24	27.41	29.98	38.99	36.82	31.34	32.45			CD206	1.19334	4.25748	1.47939	-1.42405	-1.64148	-2.41162	-6.47554	-23.9176	-11.5115
	HK H99g	29.31	27.88	29.93	38.96	36.57	30.44	32.51			YM-1	-1.47939	9.25351	-1.43396	1.23542	-1.15269	1.19748	-1.67018	-9.03172	-6.79748
EX1	H99g	31.28	27.77	32.33	38.91	35.37	36.05	34.09
	H99g	30.76	28.35	31.27	38.7	35.54	35.86	34.47
EX2	H99g	29.18	36.27	30.51	35.63	35.18	28.06	26.01
	H99g	29.44	35	30.14	35.42	35.42	27.91	25.73
EX3	H99g	28.65	27.66	29.07	37.93	35.56	29.66	31.81
	H99g	28.49	27.19	29.63	37.5	36.38	29.58	32.78
CT	Day 1	GAPDH	Arg1	FIZZ1	IL-4	IL-13	CD206	YM-1
EX1	HK H99g	31.21	36.68	28.77	ND	39.08	29.81	28.37
	HK H99g	31.13	36.72	28.89	ND	38.59	29.84	27.9
EX2	HK H99g	30.52	36.65	28.68	ND	38.73	29.93	27.76
	HK H99g	30.14	36.08	28.19	ND	38.61	29.03	27.92
EX3	HK H99g	31.8	35.58	26.64	ND	36.71	27.56	27.58
	HK H99g	31.42	35.27	26.93	ND	36.04	27.68	27.72
EX1	H99g	30.11	33.2	29.67	ND	35.89	29.28	26.85
	H99g	29.94	33.48	29.37	ND	35.67	29.1	26.52
EX2	H99g	28.69	33.09	29.17	ND	36.32	28.69	26.66
	H99g	28.73	32.66	28.67	ND	35.43	28.46	26.19
EX3	H99g	31.55	34.24	29.85	ND	34.34	28.05	27.17
	H99g	30.19	34.29	30.11	ND	34.03	28.25	26.13
CT	Day 3	GAPDH	Arg1	FIZZ1	IL-4	IL-13	CD206	YM-1
EX1	HK H99g	30.55	36.55	28.56	35.16	38.94	28.91	26.64
	HK H99g	30.61	35.78	28.42	35.8	38.89	28.89	26.78
EX2	HK H99g	29.82	35.22	28.97	39.5	37.08	27.66	25.16
	HK H99g	30.02	35.83	28.21	39.46	37.6	26.53	25.08
EX3	HK H99g	29.55	35.66	27.9	38.18	37.16	27.47	25.55
	HK H99g	29.54	35.98	27.77	38.11	37.23	27.83	25.23
EX1	H99g	29.07	27.59	29.7	33	35.01	30.13	25.86
	H99g	28.95	27.85	29.53	34.77	35.2	29.92	25.9
EX2	H99g	28.13	27.71	28.81	34.42	34.17	29.98	26.13
	H99g	27.19	27.57	27.83	32.27	34.33	28.85	25.94
EX3	H99g	28.51	28.41	29.37	33.48	34.68	30.23	26.96
	H99g	28.7	28.25	29.67	33.66	34.63	30.24	27.47

## Sheet: Figure 3C
FIGURE 3C
	NOS2/Arg1
	HK H99g uc	H99g uc	HK H99g d1	H99g d1	HK H99g d3	H99g d3
	2.2974	2.39496	2.93834	7.49018	1.71119	3.31728
	3.97237	5.18736	3.02095	9.06307	2.6666	2.23457
	3.66802	3.74509	3.07375	13.7847	4.67511	4.65893

## Sheet: Figure 3D
FIGURE 3D
	CXCL9/FIZZ1
	HK H99g uc	H99g uc	HK H99g d1	H99g d1	HK H99g d3	H99g d3
	0.328736	0.598739	0.0612138	4.65893	0.0325771	6.1475
	0.377618	0.835088	0.0777507	5.48313	0.0507658	11.1579
	0.264255	0.345079	0.071133	8.75435	0.020404	5.55967

## Sheet: Figure 5B
FIGURE 5B
	IL-2
	media naive	CnA naive	Media HK H99g	DCna HK H99g	Media H99g	DCna H99g
EX1	13.92	11.79	1.49	1.83	3.25	399.03
	10.07	12.22	1.49	2.4	2.4	440.19
EX2	0.32	4.69	3.82	1.7	0.8	619.68
	3.82	8.74	1.7	4.69	2.67	594.96
EX3	6.04	11.66	4.81	4.69	2.58	465.37
	7.27	7.15	4.32	2.58	4.75	643.4

[truncated: 13 more sheets: Figure 5C, Figure 5D, Figure 5E, Figure 5F, Figure 5G, Figure 5H, Figure 5I, Figure 6A, Figure 6B, Figure 6C, Figure 6D, Figure 6E, Supplemental Figure 7]
